# Supplementary material for: CRISPR-iPAS: a novel dCAS13-based method for alternative polyadenylation interference
Source: Nucleic Acids Res. 2022 Feb 22;50(5):e26. doi: 10.1093/nar/gkac108 (PMC8934656; doi:10.1093/nar/gkac108)
Supplement: gkac108_Supplemental_Files [file gkac108_supplemental_files.zip]

Archive with 3 entries (3 files):
- Supplementary Table 1.xlsx
- Supplementary Table Legends.docx
- SupplementaryFigures.pdf
