# Supplementary material for: CRISPR-iPAS: a novel dCAS13-based method for alternative polyadenylation interference
Source: Nucleic Acids Res. 2022 Feb 22;50(5):e26. doi: 10.1093/nar/gkac108 (PMC8934656; doi:10.1093/nar/gkac108)
Supplement: gkac108_Supplemental_Files [file gkac108_supplemental_files.zip › Supplementary Table 1.xlsx]

## Sheet: gRNA targets
Name	Target Site
Non-targeted control	GGTCTTAACAGAGGGATGGATC
Cdc42-gUSE	ATGCTTTCTTGTGTCTCAACTC
Cdc42-gPAS	CTTTTCAGATGTATTAAACAAAC
SMAD4-gPAS	TGCTTTTTACCTAGCTGGTAGC
SMAD4-gUSE	TTGCAGATGTATTGACTGTACC
SMAD4-gCtrl	GATCATATCAATTGGCAGTGAC
DDX21-gPAS	GTCCTTCCCTGAAATAAATACC
DDX21-gUSE	GTGAGTTCACCTGTCTTTATAC
CRB4-gPAS	TGCTAATCAAACCTGCTGATGC
CRB4-gUSE	TACCTACATGGGTAACATGTGC
C19orf25-gPAS	GAAAGCTTTATGTGCAGGGCCC
C19orf25-gUSE	CAACTTGAGTGGAAACCTGGGC
TPM3-g1	GCTAAACCAGAAAGGTGATTCC
TPM3-g2	CTCATTGTTCTGTACAAAGTAC
TPM3-g3	GGGAGACTCCGCTGTGGGAAAC
TPM3-g4	CTTACCGAGAGCCAAACAGAGC
GNA11-g1	TTTGTCAACGGCAAAGGCAGCC
GNA11-g2	ACACTTCGCGCACCTTCTCACC
GNA11-g3	ATGTACATCTCTCCCTCCGTAC
GNA11-g4	TGGTTTTTATTTCACAGTTATC
AK2-gPAS	AGAGAAGCTTCCTCAGGCTAGC
AK2-gUSE	TTTCTTTCCATCCCTGTGAGGC
AK2-gU2	TTGTTTCCTCTCTATTTCAGCC
PCMT1-gPAS	GTTGTCACCTTTATGCTCCTCC
PCMT1-gUSE	GAAAGGGTGTGGATTTTAAGAC
PCMT1-gU2	CACAGGGATGAATTGTAAAAGC
eIF4E2-gPAS	CTACAACAACAGCTGAGATCAC
eIF4E2-gU2	AGAATGCCAGGCAGGCTGGGCC
SEPTIN8-gPAS	GTTCTTTTCCATTCACTTTGTAC
SEPTIN8-gU2	TCAGAGCCAGTGGCTGGTCTTC
SMAD4-gDis1	CCTTTCTTGAGAACTCTGTAAC
SMAD4-gDis2	TAGTCGAACCTTTCTTGAGAAC
CCND1-gPro1	GAACAAATTCCAGAAGCTATTC
CCND1-gPro2	TCGGGATGATTGGAATAGCTTC
CCND1-gDis1	CATGTAACCGGCATGTTTCCAGC
CCND1-gDis2	CACCGCGGCGCTTCCCAGCACC
IGF2BP1-g1	GCCACAAACCACTTCATTTTGC
IGF2BP1-g2	TCCCGTGAAGGTTGTTTCAGCC

## Sheet: qPCR primers
Gene Symbol	region	sense	antisense
dsRED		CACTACCTGGTGGAGTTCAAG	GATGGTGTAGTCCTCGTTGTG
EGFP		TCAAGATCCGCCACAACATC	GTGCTCAGGTAGTGGTTGTC
SMAD4	UP	CTTGGGGCAAGACTGCAAAC	TGTGGTACAGTCAATACATCTGC
SMAD4	CVS	ACCTAGCTGGTAGCATAAATAA	GCTGTTGCCTGTCATTTAGTAG
SMAD4	FL	CAGCTTTGTGGTAGCTGGAGA	AATCAATCCAAGCCCGTGAGT
SMAD4	Total	CCAAGACAGAGCATCAAAGAAAC	TGCAATCGGCATGGTATGA
DDX21	UP	GCCAGAAGCGGAGTTTCAGTA	AGTGGTCAAAAGGAGGCACAA
DDX21	CVS	GTGTCCCTTAATAGTGTCCTTCC	GTGGCTGAGGAAACCTTAACT
DDX21	Total	TGGACTCAGAGGGCAGCAGTTA	TGTCTCCATGCAAGGACTGAGC
CBR4	UP	TCTGGTAGTGGATGGGGGATT	ATCAGTAGCCAAAGTGTGCCC
CBR4	CVS	CTCCCCCAGCCTATCTCAAAC	TACTAGGTCAGTGGGAGTGGG
CBR4	Total	CATGCTGACCTGTAAAGCTGCC	ACTGGCACTGTAAACGGACTGG
C19orf25	UP	TGTGATTCCATCCAGCGAGTG	TGTGAAGATCAACGTGGCTTG
C19orf25	CVS	ATAGCAACTTGAGTGGAAACCT	CTCACAGAGGCACCATTCAG
C19orf25	FL	CTGTCCACCATTGACTCTCCC	GTTATTATGGCAGGCCCCAGT
C19orf25	Total	GCAGAGGATCCAGTGTTCACCA	GCTTTGCTGGTAGAGCTGCTCT
GNA11	UP/Total	GGAGAACATCCGCTTCGTGT	CGCTCAGACCAGGTTGTACT
GNA11	CVS	CCTTGACTTATGGCTCGCTTT	TCTGTGAGGCCCAGAGTC
TPM3	UP	CCTTTAACTGAGGGCTGATCTT	AAGAGGCAGAGACAGTTTGG
TPM3	CVS	GAGGAGTTAGCCAAACAACAAC	GTCTCAGAGGTCTTACCATCTTAAT
TPM3	Total	CTCAAGTCTCTTGAGGCTCAGG	TTCCAGCTTGGCTACCGATCTC
AK2	PE	GCATCCTAGCAGCCTTCTCCA	CACCCATTGCCTCACAGGGAT
AK2	DE		AGCACCTAAGAGCAGGGATCA
AK2	Total	GGGAAACTGGTGAGTGATGAA	GGGAAGCCATCCAGAAGAAA
PCMT1	PE	GTGGTCCAGGTGGAAGTGATTT	GGAGCATAAAGGTGACAACCAA
PCMT1	DE		GGACTGAGATGAGCAATCCACT
PCMT1	Total	GAAGTGATGCTGGCTACAGACC	ATGTGTGGAGCACTGATTGTTGC
eIF4E2	PE	CAAAACTCACACCGACAGCAT	CATCCAGAGAGGGAGAGGGTC
eIF4E2	DE		TGCCAGCTTGTGTACTCTCAC
eIF4E2	Total	TCCCGTTGCTGGGAGAATCTCA	GTTGCTTGGTCACTGGCAGTCT
SEPTIN8	PE	CTGAGGAAGGACAAGGACAAGA	CAGCTCCGTCAGGGAATAGTG
SEPTIN8	DE		CAGTTCAAGGGCTCCACACT
SEPTIN8	Total	CGTTTGCCTCTACTTCATCACGC	ATGGTGTCAGCCTTGGCGATGA
CCND1	Total	CCTAAGTTCGGTTCCGATGAA	CCTCCCTTCAACACTTCCTAAA
CCND1	FL	TCACGCTTACCTCAACCATC	CTCTCGATACACACAACATCCA
IGF2BP1	Total	CAGTTGGCTCTAGAAGGAGAAG	CTACAAAGACGGCCTGAATGA
IGF2BP1	FL	GAGGCAAAGTGGATTTGTAAGC	CCTCCAGCTCTTCCCAATTT
GAPDH		GTCTCCTCTGACTTCAACAGCG	ACCACCCTGTTGCTGTAGCCAA

## Sheet: 3'RACEprimers
Name	sequence
anchored oligo dT	GACCACGCGTATCGATGTCGACTTTTTTTTTTTTTTTTTTVN
anchor-reverse	GACCACGCGTATCGATGTCGAC
IGF2BP1-forward-1	AGGGAGACATTTTCCAGTGACC
IGF2BP1-forward-2	ACAGCTTTCACAGTCTGCCC
